# Supplementary material for: Computational Design of Novel Allosteric Inhibitors for Plasmodium falciparum DegP
Source: Molecules. 2021 May 7;26(9):2742. doi: 10.3390/molecules26092742 (PMC8141111; doi:10.3390/molecules26092742)
Supplement: Supplementary file 1 [file molecules-26-02742-s001.zip]

Archive with 1 entries (1 files):
- molecules-1144236-supplementary.pdf
